# Supplementary material for: Quality of Life vs. Supportive Care Needs for Oral Cancer Caregivers: Are They Related?
Source: Curr Oncol. 2023 Feb 1;30(2):1733–44. doi: 10.3390/curroncol30020134 (PMC9954937; doi:10.3390/curroncol30020134)
Supplement: Supplementary file 1 [file curroncol-30-00134-s001.zip]

Archive with 2 entries (2 files):
- File S1_M-CNAT-C.pdf
- File S2_M-CarGOQoL.pdf
